# Supplementary material for: Molecular Identification of Schistosoma Species Associated with Atypical Urinary Eggs in Abuja (Nigeria): Evidence of Potential Zoonotic Transmission
Source: Trop Med Infect Dis. 2026 Jun 22;11(6):170. doi: 10.3390/tropicalmed11060170 (PMC13307758; doi:10.3390/tropicalmed11060170)
Supplement: Supplementary file 1 [file tropicalmed-11-00170-s001.zip]

Archive with 1 entries (1 files):
- tropicalmed-4313289-supplementary.xlsx
