# Supplementary material for: Molecular Identification of Schistosoma Species Associated with Atypical Urinary Eggs in Abuja (Nigeria): Evidence of Potential Zoonotic Transmission
Source: Trop Med Infect Dis. 2026 Jun 22;11(6):170. doi: 10.3390/tropicalmed11060170 (PMC13307758; doi:10.3390/tropicalmed11060170)
Supplement: Supplementary file 1 [file tropicalmed-11-00170-s001.zip › tropicalmed-4313289-supplementary.xlsx]

## Sheet: Suppl Table S1
Supplemental Table S1: Surveyed communities and their geo-coordinates
S/No	LGA	Name of Community	Latitude	Longitude
1	Abaji	Abaji central	8.47296	6.94566
2	Abaji	Dogon Ruwa	9.00378	6.80704
3	Abaji	Gawu	9.20768	6.84631
4	Abaji	Rimba Gwari	8.47499	6.85444
5	Abaji	Yaba	8.64236	6.79934
6	AMAC	Bassan Jiwa	9.0209	7.2856
7	AMAC	Gwagwa	9.0881	7.31706
8	AMAC	Karmo	9.06959	7.3639
9	AMAC	Kpaipai	8.94252	7.29939
10	AMAC	Rugan Fulani Dunamis	8.96045	7.33373
11	Bwari	Byazhin	9.17204	7.32634
12	Bwari	Dutse Alhaji	9.164	7.37774
13	Bwari	Jigo	9.22681	7.3887
14	Bwari	Katampe	9.10789	7.44372
15	Bwari	Kogo	9.25687	7.38798
16	Gwagwalada	Angwan Bassa	8.93598	7.08488
17	Gwagwalada	Angwan Dodo	8.94323	7.09849
18	Gwagwalada	Dagiri	8.93093	7.08586
19	Gwagwalada	Dobi	9.08618	6.99186
20	Gwagwalada	Ibwa	9.0636	7.05823
21	Gwagwalada	Kpakuru	9.01886	7.19198
22	Gwagwalada	Paiko	8.99682	7.02727
23	Kuje	Gaube	8.73339	7.2577
24	Kuje	Kango	8.58413	7.22077
25	Kuje	Kuchyako	8.69414	7.25152
26	Kuje	Kuje	8.71382	7.2275
27	Kuje	Pegi	8.62378	7.3644
28	Kwali	Pai	8.91098	6.95516
29	Kwali	Dabi	8.91096	7.08264
30	Kwali	Dangara	8.74336	6.96553
31	Kwali	Kwaita Sabo	8.66861	6.9408
32	Kwali	Kwali	8.82102	7.0368

## Sheet: Suppl Table S2
Supplemental Table S2: NCBI Nucleotide Blast Result for Nuclear transITS Sequence, S. haematobium
Description	Scientific Name	Max Score	Total Score	Query Cover	E value	Per. ident	Acc. Len	Accession
Schistosoma haematobium genome assembly, chromosome: 2	Schistosoma haematobium	1945	6788	1	0	99.44	53926266	OX103963.1
Schistosoma haematobium genome assembly, chromosome: 2	Schistosoma haematobium	1945	5708	1	0	99.44	46923615	OX104046.1
Schistosoma bovis genome assembly, chromosome: 2	Schistosoma bovis	1940	12602	1	0	99.34	50257572	OX104095.1
Schistosoma bovis genome assembly, chromosome: 2	Schistosoma bovis	1940	6999	1	0	99.34	46835287	OX103954.1
Schistosoma guineensis genome assembly, chromosome: 2	Schistosoma guineensis	1940	3464	1	0	99.34	45647296	OX103898.1
Schistosoma curassoni genome assembly, chromosome: 2	Schistosoma curassoni	1917	3890	1	0	98.97	45578254	OX104141.1
Schistosoma haematobium isolate ITS_2019 small subunit ribosomal RNA gene, partial sequence; internal transcribed spacer 1, 5.8S ribosomal RNA gene, and internal transcribed spacer 2, complete sequence; and large subunit ribosomal RNA gene, partial sequence	Schistosoma haematobium	1820	1820	0.93	0	99.6	995	MW130296.1
Schistosoma haematobium x Schistosoma bovis isolate K14M2_Mn_Profile5 small subunit ribosomal RNA gene, partial sequence; internal transcribed spacer 1, 5.8S ribosomal RNA gene, and internal transcribed spacer 2, complete sequence; and large subunit ribosomal RNA gene, partial sequence	Schistosoma haematobium x Schistosoma bovis	1799	1799	0.92	0	99.49	984	MW027652.1
Schistosoma haematobium x Schistosoma bovis isolate KU3_Hs_Profile9 small subunit ribosomal RNA gene, partial sequence; internal transcribed spacer 1, 5.8S ribosomal RNA gene, and internal transcribed spacer 2, complete sequence; and large subunit ribosomal RNA gene, partial sequence	Schistosoma haematobium x Schistosoma bovis	1796	1796	0.92	0	100	983	MW027656.1
Schistosoma haematobium x Schistosoma bovis isolate KU10_Hs_Profile8 small subunit ribosomal RNA gene, partial sequence; internal transcribed spacer 1, 5.8S ribosomal RNA gene, and internal transcribed spacer 2, complete sequence; and large subunit ribosomal RNA gene, partial sequence	Schistosoma haematobium x Schistosoma bovis	1796	1796	0.92	0	99.59	983	MW027655.1
Schistosoma haematobium x Schistosoma bovis isolate KU9_Hs_Profile7 small subunit ribosomal RNA gene, partial sequence; internal transcribed spacer 1, 5.8S ribosomal RNA gene, and internal transcribed spacer 2, complete sequence; and large subunit ribosomal RNA gene, partial sequence	Schistosoma haematobium x Schistosoma bovis	1796	1796	0.92	0	99.9	982	MW027654.1
Schistosoma haematobium x Schistosoma bovis isolate K14M1_Mn_Profile6 small subunit ribosomal RNA gene, partial sequence; internal transcribed spacer 1, 5.8S ribosomal RNA gene, and internal transcribed spacer 2, complete sequence; and large subunit ribosomal RNA gene, partial sequence	Schistosoma haematobium x Schistosoma bovis	1794	1794	0.92	0	99.39	983	MW027653.1
Schistosoma bovis isolate V20M2_Rr_Profile1 small subunit ribosomal RNA gene, partial sequence; internal transcribed spacer 1, 5.8S ribosomal RNA gene, and internal transcribed spacer 2, complete sequence; and large subunit ribosomal RNA gene, partial sequence	Schistosoma bovis	1794	1794	0.92	0	99.39	984	MW027648.1
Schistosoma haematobium x Schistosoma bovis isolate KU1_Hs_Profile11 small subunit ribosomal RNA gene, partial sequence; internal transcribed spacer 1, 5.8S ribosomal RNA gene, and internal transcribed spacer 2, complete sequence; and large subunit ribosomal RNA gene, partial sequence	Schistosoma haematobium x Schistosoma bovis	1792	1792	0.92	0	99.8	982	MW027658.1
Schistosoma haematobium x Schistosoma bovis isolate KU5_Hs_Profile10 small subunit ribosomal RNA gene, partial sequence; internal transcribed spacer 1, 5.8S ribosomal RNA gene, and internal transcribed spacer 2, complete sequence; and large subunit ribosomal RNA gene, partial sequence	Schistosoma haematobium x Schistosoma bovis	1792	1792	0.92	0	99.49	982	MW027657.1
Schistosoma bovis isolate V20M1_Rr_Profile2 small subunit ribosomal RNA gene, partial sequence; internal transcribed spacer 1, 5.8S ribosomal RNA gene, and internal transcribed spacer 2, complete sequence; and large subunit ribosomal RNA gene, partial sequence	Schistosoma bovis	1790	1790	0.92	0	99.29	984	MW027649.1
Schistosoma haematobium isolate Mwenje_BGL_7 small subunit ribosomal RNA gene, partial sequence; internal transcribed spacer 1, 5.8S ribosomal RNA gene, and internal transcribed spacer 2, complete sequence; and large subunit ribosomal RNA gene, partial sequence	Schistosoma haematobium	1788	1788	0.92	0	99.39	985	MT884914.1
Schistosoma bovis isolate V132M1_Rr_Profile3 small subunit ribosomal RNA gene, partial sequence; internal transcribed spacer 1, 5.8S ribosomal RNA gene, and internal transcribed spacer 2, complete sequence; and large subunit ribosomal RNA gene, partial sequence	Schistosoma bovis	1786	1786	0.92	0	99.19	984	MW027650.1
Schistosoma haematobium 28 genes for SSU rRNA, ITS1, 5.8S rRNA, ITS2, LSU rRNA	Schistosoma haematobium	1779	1779	0.92	0	99.39	976	LC726165.1
Schistosoma haematobium 22 genes for SSU rRNA, ITS1, 5.8S rRNA, ITS2, LSU rRNA	Schistosoma haematobium	1779	1779	0.92	0	99.39	976	LC726160.1
Schistosoma haematobium 17 genes for SSU rRNA, ITS1, 5.8S rRNA, ITS2, LSU rRNA	Schistosoma haematobium	1779	1779	0.92	0	99.39	976	LC726158.1
Schistosoma haematobium 15 genes for SSU rRNA, ITS1, 5.8S rRNA, ITS2, LSU rRNA	Schistosoma haematobium	1779	1779	0.92	0	99.39	976	LC726156.1
Schistosoma haematobium 11 genes for SSU rRNA, ITS1, 5.8S rRNA, ITS2, LSU rRNA	Schistosoma haematobium	1779	1779	0.92	0	99.39	976	LC726154.1
Schistosoma haematobium 07 genes for SSU rRNA, ITS1, 5.8S rRNA, ITS2, LSU rRNA	Schistosoma haematobium	1779	1779	0.92	0	99.39	976	LC726152.1
Schistosoma bovis isolate V20M8_Rr_Profile4 small subunit ribosomal RNA gene, partial sequence; internal transcribed spacer 1 and 5.8S ribosomal RNA gene, complete sequence; and internal transcribed spacer 2, partial sequence	Schistosoma bovis	1779	1779	0.92	0	99.28	978	MW027651.1
Schistosoma haematobium isolate 32B_K small subunit ribosomal RNA gene, partial sequence; internal transcribed spacer 1 and 5.8S ribosomal RNA gene, complete sequence; and internal transcribed spacer 2, partial sequence	Schistosoma haematobium	1777	1777	0.91	0	99.39	997	PP963804.1
Schistosoma haematobium 03 genes for SSU rRNA, ITS1, 5.8S rRNA, ITS2, LSU rRNA	Schistosoma haematobium	1775	1775	0.91	0	99.38	976	LC726151.1
Schistosoma haematobium 27 genes for SSU rRNA, ITS1, 5.8S rRNA, ITS2, LSU rRNA	Schistosoma haematobium	1770	1770	0.91	0	99.28	976	LC726164.1
Schistosoma haematobium 23 genes for SSU rRNA, ITS1, 5.8S rRNA, ITS2, LSU rRNA	Schistosoma haematobium	1770	1770	0.91	0	99.28	976	LC726161.1
Schistosoma haematobium 13 genes for SSU rRNA, ITS1, 5.8S rRNA, ITS2, LSU rRNA	Schistosoma haematobium	1768	1768	0.92	0	99.18	976	LC726155.1
Schistosoma haematobium isolate Ivory Coast small subunit ribosomal RNA gene, partial sequence; internal transcribed spacer 1 and 5.8S ribosomal RNA gene, complete sequence; and internal transcribed spacer 2, partial sequence	Schistosoma haematobium	1764	1764	0.91	0	99.59	965	MG554667.1
Schistosoma haematobium 32 genes for SSU rRNA, ITS1, 5.8S rRNA, ITS2, LSU rRNA	Schistosoma haematobium	1764	1764	0.91	0	99.18	976	LC726168.1
Schistosoma haematobium 08 genes for SSU rRNA, ITS1, 5.8S rRNA, ITS2, LSU rRNA	Schistosoma haematobium	1762	1762	0.92	0	99.08	976	LC726153.1
Schistosoma haematobium 30 genes for SSU rRNA, ITS1, 5.8S rRNA, ITS2, LSU rRNA	Schistosoma haematobium	1759	1759	0.91	0	99.08	976	LC726167.1
Schistosoma haematobium 24 genes for SSU rRNA, ITS1, 5.8S rRNA, ITS2, LSU rRNA	Schistosoma haematobium	1759	1759	0.91	0	99.08	976	LC726162.1
Schistosoma haematobium 21 genes for SSU rRNA, ITS1, 5.8S rRNA, ITS2, LSU rRNA	Schistosoma haematobium	1759	1759	0.91	0	99.08	976	LC726159.1
Schistosoma haematobium 20 genes for SSU rRNA, ITS1, 5.8S rRNA, ITS2, LSU rRNA	Schistosoma haematobium	1759	1759	0.91	0	99.08	976	LC726150.1
Schistosoma haematobium 29 genes for SSU rRNA, ITS1, 5.8S rRNA, ITS2, LSU rRNA	Schistosoma haematobium	1753	1753	0.91	0	98.97	976	LC726166.1
Schistosoma haematobium 25 genes for SSU rRNA, ITS1, 5.8S rRNA, ITS2, LSU rRNA	Schistosoma haematobium	1753	1753	0.91	0	98.97	976	LC726163.1
Schistosoma bovis isolate CIV_SA046_2019_ITS small subunit ribosomal RNA gene, partial sequence; internal transcribed spacer 1 and 5.8S ribosomal RNA gene, complete sequence; and internal transcribed spacer 2, partial sequence	Schistosoma bovis	1748	1748	0.9	0	99.37	959	PP312935.1
Schistosoma bovis isolate CIV_SA314_2019_ITS small subunit ribosomal RNA gene, partial sequence; internal transcribed spacer 1 and 5.8S ribosomal RNA gene, complete sequence; and internal transcribed spacer 2, partial sequence	Schistosoma bovis	1748	1748	0.9	0	99.37	960	PP312934.1
Schistosoma bovis isolate CIV_SA315_2019_ITS small subunit ribosomal RNA gene, partial sequence; internal transcribed spacer 1 and 5.8S ribosomal RNA gene, complete sequence; and internal transcribed spacer 2, partial sequence	Schistosoma bovis	1746	1746	0.9	0	99.37	958	PP312987.1
Schistosoma bovis isolate CIV_SA311_2019_ITS small subunit ribosomal RNA gene, partial sequence; internal transcribed spacer 1 and 5.8S ribosomal RNA gene, complete sequence; and internal transcribed spacer 2, partial sequence	Schistosoma bovis	1744	1744	0.9	0	99.37	957	PP312988.1
Schistosoma bovis isolate CIV_SA320_2019_ITS small subunit ribosomal RNA gene, partial sequence; internal transcribed spacer 1 and 5.8S ribosomal RNA gene, complete sequence; and internal transcribed spacer 2, partial sequence	Schistosoma bovis	1744	1744	0.9	0	99.27	959	PP312969.1
Schistosoma bovis isolate CIV_SA168_2019_ITS small subunit ribosomal RNA gene, partial sequence; internal transcribed spacer 1 and 5.8S ribosomal RNA gene, complete sequence; and internal transcribed spacer 2, partial sequence	Schistosoma bovis	1744	1744	0.9	0	99.37	959	PP312959.1
Schistosoma bovis isolate CIV_SA048_2019_ITS small subunit ribosomal RNA gene, partial sequence; internal transcribed spacer 1 and 5.8S ribosomal RNA gene, complete sequence; and internal transcribed spacer 2, partial sequence	Schistosoma bovis	1744	1744	0.9	0	99.27	959	PP312939.1
Schistosoma bovis isolate CIV_SA036_2019_ITS small subunit ribosomal RNA gene, partial sequence; internal transcribed spacer 1 and 5.8S ribosomal RNA gene, complete sequence; and internal transcribed spacer 2, partial sequence	Schistosoma bovis	1744	1744	0.9	0	99.27	959	PP312938.1
Schistosoma bovis isolate CIV_SA285_2019_ITS small subunit ribosomal RNA gene, partial sequence; internal transcribed spacer 1 and 5.8S ribosomal RNA gene, complete sequence; and internal transcribed spacer 2, partial sequence	Schistosoma bovis	1742	1742	0.9	0	99.37	956	PP312991.1
Schistosoma bovis isolate CIV_SA301_2019_ITS small subunit ribosomal RNA gene, partial sequence; internal transcribed spacer 1 and 5.8S ribosomal RNA gene, complete sequence; and internal transcribed spacer 2, partial sequence	Schistosoma bovis	1742	1742	0.9	0	99.27	958	PP312986.1
Schistosoma bovis isolate CIV_SA321_2019_ITS small subunit ribosomal RNA gene, partial sequence; internal transcribed spacer 1 and 5.8S ribosomal RNA gene, complete sequence; and internal transcribed spacer 2, partial sequence	Schistosoma bovis	1740	1740	0.9	0	99.37	955	PP312951.1
Schistosoma bovis isolate CIV_SA055_2019_ITS small subunit ribosomal RNA gene, partial sequence; internal transcribed spacer 1 and 5.8S ribosomal RNA gene, complete sequence; and internal transcribed spacer 2, partial sequence	Schistosoma bovis	1738	1738	0.9	0	99.27	956	PP312990.1
Schistosoma bovis isolate CIV_SA158_2019_ITS small subunit ribosomal RNA gene, partial sequence; internal transcribed spacer 1 and 5.8S ribosomal RNA gene, complete sequence; and internal transcribed spacer 2, partial sequence	Schistosoma bovis	1738	1738	0.89	0	99.37	954	PP312958.1
Schistosoma bovis isolate CIV_SA148_2019_ITS small subunit ribosomal RNA gene, partial sequence; internal transcribed spacer 1 and 5.8S ribosomal RNA gene, complete sequence; and internal transcribed spacer 2, partial sequence	Schistosoma bovis	1736	1736	0.89	0	99.37	953	PP312998.1
Schistosoma bovis isolate CIV_SA296_2019_ITS small subunit ribosomal RNA gene, partial sequence; internal transcribed spacer 1 and 5.8S ribosomal RNA gene, complete sequence; and internal transcribed spacer 2, partial sequence	Schistosoma bovis	1735	1735	0.89	0	99.37	952	PP313000.1
Schistosoma haematobium 16 genes for SSU rRNA, ITS1, 5.8S rRNA, ITS2, LSU rRNA	Schistosoma haematobium	1735	1735	0.92	0	98.57	976	LC726157.1
Schistosoma bovis strain Sb19 internal transcribed spacer 1, partial sequence; 5.8S ribosomal RNA gene and internal transcribed spacer 2, complete sequence; and large subunit ribosomal RNA gene, partial sequence	Schistosoma bovis	1731	1731	0.89	0	99.27	969	PX854844.1
Schistosoma haematobium x Schistosoma bovis isolate Kg2_1 small subunit ribosomal RNA gene, partial sequence; internal transcribed spacer 1 and 5.8S ribosomal RNA gene, complete sequence; and internal transcribed spacer 2, partial sequence	Schistosoma haematobium x Schistosoma bovis	1729	1729	0.89	0	100	946	MT158882.1
Schistosoma haematobium x Schistosoma bovis isolate BK24_4 small subunit ribosomal RNA gene, partial sequence; internal transcribed spacer 1 and 5.8S ribosomal RNA gene, complete sequence; and internal transcribed spacer 2, partial sequence	Schistosoma haematobium x Schistosoma bovis	1729	1729	0.89	0	99.47	946	MT158881.1
Schistosoma haematobium x Schistosoma bovis isolate DK23_21 small subunit ribosomal RNA gene, partial sequence; internal transcribed spacer 1 and 5.8S ribosomal RNA gene, complete sequence; and internal transcribed spacer 2, partial sequence	Schistosoma haematobium x Schistosoma bovis	1729	1729	0.89	0	99.89	946	MT158877.1
Schistosoma haematobium x Schistosoma bovis isolate DK54_16 small subunit ribosomal RNA gene, partial sequence; internal transcribed spacer 1 and 5.8S ribosomal RNA gene, complete sequence; and internal transcribed spacer 2, partial sequence	Schistosoma haematobium x Schistosoma bovis	1729	1729	0.89	0	99.58	946	MT158876.1
Schistosoma haematobium isolate KE14_26 small subunit ribosomal RNA gene, partial sequence; internal transcribed spacer 1 and 5.8S ribosomal RNA gene, complete sequence; and internal transcribed spacer 2, partial sequence	Schistosoma haematobium	1729	1729	0.89	0	99.47	946	MT158873.1
Schistosoma bovis isolate CIV_SA164_2019_ITS small subunit ribosomal RNA gene, partial sequence; internal transcribed spacer 1 and 5.8S ribosomal RNA gene, complete sequence; and internal transcribed spacer 2, partial sequence	Schistosoma bovis	1729	1729	0.89	0	99.37	949	PP312971.1
Schistosoma bovis isolate CIV_SA305_2019_ITS small subunit ribosomal RNA gene, partial sequence; internal transcribed spacer 1 and 5.8S ribosomal RNA gene, complete sequence; and internal transcribed spacer 2, partial sequence	Schistosoma bovis	1727	1727	0.89	0	99.26	950	PP313002.1
Schistosoma bovis isolate CIV_SA018_2019_ITS small subunit ribosomal RNA gene, partial sequence; internal transcribed spacer 1 and 5.8S ribosomal RNA gene, complete sequence; and internal transcribed spacer 2, partial sequence	Schistosoma bovis	1727	1727	0.89	0	99.37	948	PP312993.1
Schistosoma haematobium x Schistosoma bovis isolate DK23_11 small subunit ribosomal RNA gene, partial sequence; internal transcribed spacer 1 and 5.8S ribosomal RNA gene, complete sequence; and internal transcribed spacer 2, partial sequence	Schistosoma haematobium x Schistosoma bovis	1725	1725	0.89	0	99.79	946	MT158880.1
Schistosoma haematobium x Schistosoma bovis isolate DK23_23 small subunit ribosomal RNA gene, partial sequence; internal transcribed spacer 1 and 5.8S ribosomal RNA gene, complete sequence; and internal transcribed spacer 2, partial sequence	Schistosoma haematobium x Schistosoma bovis	1725	1725	0.89	0	99.47	946	MT158879.1
Schistosoma haematobium x Schistosoma bovis isolate DK23_5 small subunit ribosomal RNA gene, partial sequence; internal transcribed spacer 1 and 5.8S ribosomal RNA gene, complete sequence; and internal transcribed spacer 2, partial sequence	Schistosoma haematobium x Schistosoma bovis	1725	1725	0.89	0	99.37	946	MT158878.1
Schistosoma haematobium x Schistosoma bovis isolate BK24_1 small subunit ribosomal RNA gene, partial sequence; internal transcribed spacer 1 and 5.8S ribosomal RNA gene, complete sequence; and internal transcribed spacer 2, partial sequence	Schistosoma haematobium x Schistosoma bovis	1725	1725	0.89	0	99.37	946	MT158875.1
Schistosoma bovis isolate DB14pr1_its_sb internal transcribed spacer 1, partial sequence; 5.8S ribosomal RNA gene and internal transcribed spacer 2, complete sequence; and large subunit ribosomal RNA gene, partial sequence	Schistosoma bovis	1725	1725	0.89	0	99.16	953	PX232304.1
Schistosoma bovis isolate BK19_1 small subunit ribosomal RNA gene, partial sequence; internal transcribed spacer 1 and 5.8S ribosomal RNA gene, complete sequence; and internal transcribed spacer 2, partial sequence	Schistosoma bovis	1724	1724	0.89	0	99.37	946	MT158872.1
Schistosoma bovis isolate CIV_SA007_2019_ITS small subunit ribosomal RNA gene, partial sequence; internal transcribed spacer 1 and 5.8S ribosomal RNA gene, complete sequence; and internal transcribed spacer 2, partial sequence	Schistosoma bovis	1724	1724	0.89	0	99.37	946	PP313011.1
Schistosoma bovis isolate CIV_SA003_2019_ITS small subunit ribosomal RNA gene, partial sequence; internal transcribed spacer 1 and 5.8S ribosomal RNA gene, complete sequence; and internal transcribed spacer 2, partial sequence	Schistosoma bovis	1724	1724	0.89	0	99.26	948	PP313006.1
Schistosoma haematobium x Schistosoma bovis isolate 27 small subunit ribosomal RNA gene, partial sequence; internal transcribed spacer 1 and 5.8S ribosomal RNA gene, complete sequence; and internal transcribed spacer 2, partial sequence	Schistosoma haematobium x Schistosoma bovis	1722	1722	0.89	0	99.37	945	PP963801.1
Schistosoma haematobium x Schistosoma bovis isolate BK19_2 small subunit ribosomal RNA gene, partial sequence; internal transcribed spacer 1 and 5.8S ribosomal RNA gene, complete sequence; and internal transcribed spacer 2, partial sequence	Schistosoma haematobium x Schistosoma bovis	1720	1720	0.89	0	99.26	946	MT158874.1
Schistosoma bovis isolate CIV_SA319_2019_ITS small subunit ribosomal RNA gene, partial sequence; internal transcribed spacer 1 and 5.8S ribosomal RNA gene, complete sequence; and internal transcribed spacer 2, partial sequence	Schistosoma bovis	1720	1720	0.89	0	99.26	946	PP313012.1
Schistosoma bovis isolate CIV_SA065_2019_ITS small subunit ribosomal RNA gene, partial sequence; internal transcribed spacer 1 and 5.8S ribosomal RNA gene, complete sequence; and internal transcribed spacer 2, partial sequence	Schistosoma bovis	1720	1720	0.89	0	99.16	948	PP313008.1
Schistosoma bovis isolate CIV_SA282_2019_ITS small subunit ribosomal RNA gene, partial sequence; internal transcribed spacer 1 and 5.8S ribosomal RNA gene, complete sequence; and internal transcribed spacer 2, partial sequence	Schistosoma bovis	1720	1720	0.89	0	99.36	944	PP313001.1
Schistosoma bovis isolate CIV_SA123_2019_ITS small subunit ribosomal RNA gene, partial sequence; internal transcribed spacer 1 and 5.8S ribosomal RNA gene, complete sequence; and internal transcribed spacer 2, partial sequence	Schistosoma bovis	1718	1718	0.88	0	99.36	943	PP313013.1
Schistosoma bovis isolate CIV_SM008_2019_ITS small subunit ribosomal RNA gene, partial sequence; internal transcribed spacer 1 and 5.8S ribosomal RNA gene, complete sequence; and internal transcribed spacer 2, partial sequence	Schistosoma bovis	1716	1716	0.88	0	99.36	943	PP313051.1
Schistosoma bovis isolate CIV_SA122_2019_ITS small subunit ribosomal RNA gene, partial sequence; internal transcribed spacer 1 and 5.8S ribosomal RNA gene, complete sequence; and internal transcribed spacer 2, partial sequence	Schistosoma bovis	1716	1716	0.88	0	99.36	942	PP313015.1
Schistosoma bovis isolate CIV_SM009_2019_ITS small subunit ribosomal RNA gene, partial sequence; internal transcribed spacer 1 and 5.8S ribosomal RNA gene, complete sequence; and internal transcribed spacer 2, partial sequence	Schistosoma bovis	1714	1714	0.88	0	99.36	941	PP313053.1
Schistosoma bovis isolate CIV_SA166_2019_ITS small subunit ribosomal RNA gene, partial sequence; internal transcribed spacer 1 and 5.8S ribosomal RNA gene, complete sequence; and internal transcribed spacer 2, partial sequence	Schistosoma bovis	1714	1714	0.88	0	99.36	941	PP313016.1
Schistosoma curassoni isolate BKS35pr3_its_sc internal transcribed spacer 1, partial sequence; 5.8S ribosomal RNA gene and internal transcribed spacer 2, complete sequence; and large subunit ribosomal RNA gene, partial sequence	Schistosoma curassoni	1712	1712	0.88	0	99.47	937	PX232305.1
Schistosoma bovis isolate CIV_SA009_2019_ITS small subunit ribosomal RNA gene, partial sequence; internal transcribed spacer 1 and 5.8S ribosomal RNA gene, complete sequence; and internal transcribed spacer 2, partial sequence	Schistosoma bovis	1712	1712	0.88	0	99.36	940	PP313025.1
Schistosoma bovis isolate CIV_SA154_2019_ITS small subunit ribosomal RNA gene, partial sequence; internal transcribed spacer 1 and 5.8S ribosomal RNA gene, complete sequence; and internal transcribed spacer 2, partial sequence	Schistosoma bovis	1711	1711	0.88	0	99.36	939	PP313021.1
Schistosoma bovis isolate CIV_SA295_2019_ITS small subunit ribosomal RNA gene, partial sequence; internal transcribed spacer 1 and 5.8S ribosomal RNA gene, complete sequence; and internal transcribed spacer 2, partial sequence	Schistosoma bovis	1709	1709	0.88	0	99.36	938	PP313018.1
Schistosoma haematobium isolate 32 small subunit ribosomal RNA gene, partial sequence; internal transcribed spacer 1 and 5.8S ribosomal RNA gene, complete sequence; and internal transcribed spacer 2, partial sequence	Schistosoma haematobium	1705	1705	0.89	0	98.84	991	PP963802.1
Schistosoma bovis isolate CIV_SA159_2019_ITS small subunit ribosomal RNA gene, partial sequence; internal transcribed spacer 1 and 5.8S ribosomal RNA gene, complete sequence; and internal transcribed spacer 2, partial sequence	Schistosoma bovis	1705	1705	0.88	0	99.25	938	PP313030.1
Schistosoma haematobium voucher JKIN_0295_Male1_ITS internal transcribed spacer 1, partial sequence; 5.8S ribosomal RNA gene, complete sequence; and internal transcribed spacer 2, partial sequence	Schistosoma haematobium	1703	1703	0.87	0	99.57	932	PP658639.1
Schistosoma bovis x Schistosoma curassoni isolate BKS10po3_its_sbxsc internal transcribed spacer 1, partial sequence; 5.8S ribosomal RNA gene and internal transcribed spacer 2, complete sequence; and large subunit ribosomal RNA gene, partial sequence	Schistosoma bovis x Schistosoma curassoni	1701	1701	0.88	0	99.36	933	PX232306.1
Schistosoma haematobium voucher BtM12_Balla_February_cerc02_ITS internal transcribed spacer 1, partial sequence; 5.8S ribosomal RNA gene, complete sequence; and internal transcribed spacer 2, partial sequence	Schistosoma haematobium	1700	1700	0.87	0	99.46	932	PP658830.1
Schistosoma bovis voucher JKIN_0197_Paired_female1_ITS internal transcribed spacer 1, partial sequence; 5.8S ribosomal RNA gene, complete sequence; and internal transcribed spacer 2, partial sequence	Schistosoma bovis	1698	1698	0.87	0	99.36	932	PP658638.1
Schistosoma haematobium voucher BtM12_Balla_February_cerc01_ITS internal transcribed spacer 1, partial sequence; 5.8S ribosomal RNA gene, complete sequence; and internal transcribed spacer 2, partial sequence	Schistosoma haematobium	1696	1696	0.87	0	99.36	932	PP658829.1
Schistosoma haematobium x Schistosoma bovis isolate ShxSb-ITSs-Htz2 internal transcribed spacer 1, partial sequence; 5.8S ribosomal RNA gene, complete sequence; and internal transcribed spacer 2, partial sequence	Schistosoma haematobium x Schistosoma bovis	1694	1694	0.87	0	100	927	PP905244.1
Schistosoma haematobium x Schistosoma bovis isolate ShxSb-ITSs-Htz1 internal transcribed spacer 1, partial sequence; 5.8S ribosomal RNA gene, complete sequence; and internal transcribed spacer 2, partial sequence	Schistosoma haematobium x Schistosoma bovis	1694	1694	0.87	0	99.89	927	PP905243.1
Schistosoma haematobium isolate Sh-ITSs-H4 internal transcribed spacer 1, partial sequence; 5.8S ribosomal RNA gene, complete sequence; and internal transcribed spacer 2, partial sequence	Schistosoma haematobium	1694	1694	0.87	0	99.57	927	PP905240.1
Schistosoma haematobium isolate Sh-ITSs-H1 internal transcribed spacer 1, partial sequence; 5.8S ribosomal RNA gene, complete sequence; and internal transcribed spacer 2, partial sequence	Schistosoma haematobium	1694	1694	0.87	0	99.46	927	PP905237.1
Schistosoma haematobium x (Schistosoma bovis x Schistosoma curassoni) isolate ShxSb/Sc-ITSs-Htz1 internal transcribed spacer 1, 5.8S ribosomal RNA gene, and internal transcribed spacer 2, complete sequence	Schistosoma haematobium x (Schistosoma bovis x Schistosoma curassoni)	1694	1694	0.87	0	99.89	927	PQ197039.1
Schistosoma haematobium isolate Sh-ITSs-H4 internal transcribed spacer 1, 5.8S ribosomal RNA gene, and internal transcribed spacer 2, complete sequence	Schistosoma haematobium	1694	1694	0.87	0	99.57	927	PQ197037.1
Schistosoma bovis voucher BulinusM1_Takh_August_cerc01_ITS internal transcribed spacer 1, partial sequence; 5.8S ribosomal RNA gene, complete sequence; and internal transcribed spacer 2, partial sequence	Schistosoma bovis	1694	1694	0.87	0	99.25	932	PP658819.1

## Sheet: Suppl Table S3
Supplemental Table S3: NCBI Nucleotide Blast Result for Mitochondrial COX 1 Sequence, S. haematobium
Description	Scientific Name	Max Score	Total Score	Query Cover	E value	Per. ident	Acc. Len	Accession
Schistosoma haematobium from Tanzania haplogroup G1 mitochondrion, partial genome	Schistosoma haematobium	2756	2756	1	0	99.93	15315	MK253577.1
Schistosoma haematobium from Niger haplogroup G1 mitochondrion, partial genome	Schistosoma haematobium	2756	2756	1	0	99.93	15393	MK253567.1
Schistosoma haematobium genome assembly, organelle: mitochondrion	Schistosoma haematobium	2756	2756	1	0	99.93	24633	OX104052.1
Schistosoma haematobium mitochondrion, complete genome	Schistosoma haematobium	2756	2756	1	0	99.93	33418	MW067227.1
Schistosoma haematobium mitochondrion, complete genome	Schistosoma haematobium	2756	2756	1	0	99.93	32880	MW067226.1
Schistosoma haematobium mitochondrion, complete genome	Schistosoma haematobium	2756	2756	1	0	99.93	30902	MW067225.1
Schistosoma haematobium mitochondrion, complete genome	Schistosoma haematobium	2756	2756	1	0	99.93	28515	MW067224.1
Schistosoma haematobium mitochondrion, complete genome	Schistosoma haematobium	2756	2756	1	0	99.93	26127	MW067223.1
Schistosoma haematobium mitochondrion, complete genome	Schistosoma haematobium	2756	2756	1	0	99.93	22567	MW067222.1
Schistosoma haematobium from Niger haplogroup G1 mitochondrion, partial genome	Schistosoma haematobium	2750	2750	1	0	99.8	15819	MK253578.1
Schistosoma haematobium from Tanzania haplogroup G1 mitochondrion, partial genome	Schistosoma haematobium	2750	2750	1	0	99.87	13835	MK253576.1
Schistosoma haematobium genome assembly, organelle: mitochondrion	Schistosoma haematobium	2750	2750	1	0	99.87	29547	OX103969.1
Schistosoma haematobium mitochondrion, complete genome	Schistosoma haematobium	2750	2750	1	0	99.87	15003	NC_008074.1
Schistosoma haematobium from Tanzania haplogroup G2 mitochondrion, partial genome	Schistosoma haematobium	2573	2573	1	0	97.73	14555	MK253575.1
Schistosoma haematobium mitochondrial partial cox1 gene for cytochrome c oxidase subunit 1, isolate 3572	Schistosoma haematobium	2250	2250	0.82	0	99.84	1224	AJ519520.1
Schistosoma haematobium isolate Pointe Noire cytochrome c oxidase subunit 1 (cox1) gene, partial cds; mitochondrial	Schistosoma haematobium	2169	2169	0.79	0	100	1175	KY967520.1
Schistosoma haematobium cytochrome c oxidase subunit 1 (cox1) gene, partial cds; mitochondrial	Schistosoma haematobium	2169	2169	0.79	0	100	1175	KT354659.1
Schistosoma haematobium cytochrome c oxidase subunit 1 (cox1) gene, partial cds; mitochondrial	Schistosoma haematobium	2163	2163	0.79	0	99.91	1175	KT354661.1
Schistosoma haematobium cytochrome c oxidase subunit 1 (cox1) gene, partial cds; mitochondrial	Schistosoma haematobium	2163	2163	0.79	0	99.91	1175	KT354660.1
Schistosoma haematobium isolate Malawi-LgHap2 cytochrome c oxidase subunit I (COX1) gene, partial cds; mitochondrial	Schistosoma haematobium	2150	2150	0.78	0	100	1164	EU567128.1
Schistosoma haematobium isolate Malawi-LgHap1 cytochrome c oxidase subunit I (COX1) gene, partial cds; mitochondrial	Schistosoma haematobium	2145	2145	0.78	0	99.91	1164	EU567127.1
Schistosoma haematobium cytochrome oxidase subunit I (COI) gene, partial cds; mitochondrial gene for mitochondrial product	Schistosoma haematobium	2078	2078	0.75	0	100	1125	AY157209.1
Schistosoma bovis genome assembly, organelle: mitochondrion	Schistosoma bovis	1934	1934	1	0	90.08	24291	OX103960.1
Schistosoma haematobium isolate B5_COI cytochrome c oxidase subunit I (COX1) gene, partial cds; mitochondrial	Schistosoma haematobium	1929	1929	0.7	0	100	1044	PP537977.1
Schistosoma haematobium isolate B7_COI cytochrome c oxidase subunit I (COX1) gene, partial cds; mitochondrial	Schistosoma haematobium	1914	1914	0.69	0	100	1036	PP537976.1
Schistosoma haematobium isolate D2_COI cytochrome c oxidase subunit I (COX1) gene, partial cds; mitochondrial	Schistosoma haematobium	1912	1912	0.69	0	100	1035	PP537975.1
Schistosoma bovis genome assembly, organelle: mitochondrion	Schistosoma bovis	1912	1912	1	0	89.77	22851	OX104101.1
Schistosoma haematobium isolate B6_COI cytochrome c oxidase subunit I (COX1) gene, partial cds; mitochondrial	Schistosoma haematobium	1908	1908	0.69	0	100	1033	PP537979.1
Schistosoma haematobium isolate B4_COI cytochrome c oxidase subunit I (COX1) gene, partial cds; mitochondrial	Schistosoma haematobium	1906	1906	0.69	0	100	1032	PP537978.1
Schistosoma guineensis genome assembly, organelle: mitochondrion	Schistosoma guineensis	1901	1901	1	0	89.68	18507	OX103896.1
Schistosoma haematobium isolate E1_COI cytochrome c oxidase subunit I (COX1) gene, partial cds; mitochondrial	Schistosoma haematobium	1899	1899	0.69	0	100	1028	PP537981.1
Schistosoma haematobium isolate D1_COI cytochrome c oxidase subunit I (COX1) gene, partial cds; mitochondrial	Schistosoma haematobium	1897	1897	0.69	0	100	1027	PP537988.1
Schistosoma haematobium isolate E7_COI cytochrome c oxidase subunit I (COX1) gene, partial cds; mitochondrial	Schistosoma haematobium	1895	1895	0.69	0	100	1026	PP537989.1
Schistosoma haematobium isolate A3_COI cytochrome c oxidase subunit I (COX1) gene, partial cds; mitochondrial	Schistosoma haematobium	1895	1895	0.69	0	100	1026	PP537987.1
Schistosoma haematobium isolate E4_COI cytochrome c oxidase subunit I (COX1) gene, partial cds; mitochondrial	Schistosoma haematobium	1893	1893	0.69	0	100	1025	PP537986.1
Schistosoma haematobium isolate E2_COI cytochrome c oxidase subunit I (COX1) gene, partial cds; mitochondrial	Schistosoma haematobium	1893	1893	0.69	0	100	1025	PP537980.1
Schistosoma haematobium isolate Sh-cox1-H1 cytochrome c oxidase subunit I (COX1) gene, partial cds; mitochondrial	Schistosoma haematobium	1892	1892	0.68	0	100	1024	PP905315.1
Schistosoma haematobium isolate Sh-cox1-H1 cytochrome c oxidase subunit I (COX1) gene, partial cds; mitochondrial	Schistosoma haematobium	1892	1892	0.68	0	100	1024	PQ177487.1
Schistosoma haematobium isolate C3_COI cytochrome c oxidase subunit I (COX1) gene, partial cds; mitochondrial	Schistosoma haematobium	1892	1892	0.68	0	100	1024	PP538005.1
Schistosoma haematobium isolate B1_COI cytochrome c oxidase subunit I (COX1) gene, partial cds; mitochondrial	Schistosoma haematobium	1892	1892	0.68	0	100	1024	PP537994.1
Schistosoma haematobium isolate C2_COI cytochrome c oxidase subunit I (COX1) gene, partial cds; mitochondrial	Schistosoma haematobium	1890	1890	0.68	0	100	1023	PP537992.1
Schistosoma haematobium isolate E3_COI cytochrome c oxidase subunit I (COX1) gene, partial cds; mitochondrial	Schistosoma haematobium	1890	1890	0.68	0	100	1023	PP537985.1
Schistosoma guineensis mitochondrion, complete genome	Schistosoma guineensis	1890	1890	1	0	89.54	15267	MK341584.1
Schistosoma haematobium isolate C7_COI cytochrome c oxidase subunit I (COX1) gene, partial cds; mitochondrial	Schistosoma haematobium	1888	1888	0.68	0	100	1022	PP538002.1
Schistosoma haematobium isolate A6_COI cytochrome c oxidase subunit I (COX1) gene, partial cds; mitochondrial	Schistosoma haematobium	1888	1888	0.68	0	100	1022	PP537984.1
Schistosoma haematobium isolate Sh-cox1-H34 cytochrome c oxidase subunit I (COX1) gene, partial cds; mitochondrial	Schistosoma haematobium	1886	1886	0.68	0	99.9	1024	PP905348.1
Schistosoma haematobium isolate Sh-cox1-H33 cytochrome c oxidase subunit I (COX1) gene, partial cds; mitochondrial	Schistosoma haematobium	1886	1886	0.68	0	99.9	1024	PP905347.1
Schistosoma haematobium isolate Sh-cox1-H32 cytochrome c oxidase subunit I (COX1) gene, partial cds; mitochondrial	Schistosoma haematobium	1886	1886	0.68	0	99.9	1024	PP905346.1
Schistosoma haematobium isolate Sh-cox1-H31 cytochrome c oxidase subunit I (COX1) gene, partial cds; mitochondrial	Schistosoma haematobium	1886	1886	0.68	0	99.9	1024	PP905345.1
Schistosoma haematobium isolate Sh-cox1-H29 cytochrome c oxidase subunit I (COX1) gene, partial cds; mitochondrial	Schistosoma haematobium	1886	1886	0.68	0	99.9	1024	PP905343.1
Schistosoma haematobium isolate Sh-cox1-H28 cytochrome c oxidase subunit I (COX1) gene, partial cds; mitochondrial	Schistosoma haematobium	1886	1886	0.68	0	99.9	1024	PP905342.1
Schistosoma haematobium isolate Sh-cox1-H27 cytochrome c oxidase subunit I (COX1) gene, partial cds; mitochondrial	Schistosoma haematobium	1886	1886	0.68	0	99.9	1024	PP905341.1
Schistosoma haematobium isolate Sh-cox1-H24 cytochrome c oxidase subunit I (COX1) gene, partial cds; mitochondrial	Schistosoma haematobium	1886	1886	0.68	0	99.9	1024	PP905338.1
Schistosoma haematobium isolate Sh-cox1-H23 cytochrome c oxidase subunit I (COX1) gene, partial cds; mitochondrial	Schistosoma haematobium	1886	1886	0.68	0	99.9	1024	PP905337.1
Schistosoma haematobium isolate Sh-cox1-H22 cytochrome c oxidase subunit I (COX1) gene, partial cds; mitochondrial	Schistosoma haematobium	1886	1886	0.68	0	99.9	1024	PP905336.1
Schistosoma haematobium isolate Sh-cox1-H21 cytochrome c oxidase subunit I (COX1) gene, partial cds; mitochondrial	Schistosoma haematobium	1886	1886	0.68	0	99.9	1024	PP905335.1
Schistosoma haematobium isolate Sh-cox1-H19 cytochrome c oxidase subunit I (COX1) gene, partial cds; mitochondrial	Schistosoma haematobium	1886	1886	0.68	0	99.9	1024	PP905333.1
Schistosoma haematobium isolate Sh-cox1-H18 cytochrome c oxidase subunit I (COX1) gene, partial cds; mitochondrial	Schistosoma haematobium	1886	1886	0.68	0	99.9	1024	PP905332.1
Schistosoma haematobium isolate Sh-cox1-H15 cytochrome c oxidase subunit I (COX1) gene, partial cds; mitochondrial	Schistosoma haematobium	1886	1886	0.68	0	99.9	1024	PP905329.1
Schistosoma haematobium isolate Sh-cox1-H14 cytochrome c oxidase subunit I (COX1) gene, partial cds; mitochondrial	Schistosoma haematobium	1886	1886	0.68	0	99.9	1024	PP905328.1
Schistosoma haematobium isolate Sh-cox1-H12 cytochrome c oxidase subunit I (COX1) gene, partial cds; mitochondrial	Schistosoma haematobium	1886	1886	0.68	0	99.9	1024	PP905326.1
Schistosoma haematobium isolate Sh-cox1-H11 cytochrome c oxidase subunit I (COX1) gene, partial cds; mitochondrial	Schistosoma haematobium	1886	1886	0.68	0	99.9	1024	PP905325.1
Schistosoma haematobium isolate Sh-cox1-H5 cytochrome c oxidase subunit I (COX1) gene, partial cds; mitochondrial	Schistosoma haematobium	1886	1886	0.68	0	99.9	1024	PP905319.1
Schistosoma haematobium isolate Sh-cox1-H3 cytochrome c oxidase subunit I (COX1) gene, partial cds; mitochondrial	Schistosoma haematobium	1886	1886	0.68	0	99.9	1024	PP905317.1
Schistosoma haematobium isolate Sh-cox1-H2 cytochrome c oxidase subunit I (COX1) gene, partial cds; mitochondrial	Schistosoma haematobium	1886	1886	0.68	0	99.9	1024	PP905316.1
Schistosoma haematobium isolate Sh-cox1-H35 cytochrome c oxidase subunit I (COX1) gene, partial cds; mitochondrial	Schistosoma haematobium	1886	1886	0.68	0	99.9	1024	PQ177488.1
Schistosoma haematobium isolate D7_COI cytochrome c oxidase subunit I (COX1) gene, partial cds; mitochondrial	Schistosoma haematobium	1886	1886	0.68	0	100	1021	PP538007.1
Schistosoma haematobium isolate E5_COI cytochrome c oxidase subunit I (COX1) gene, partial cds; mitochondrial	Schistosoma haematobium	1884	1884	0.68	0	100	1020	PP537999.1
Schistosoma haematobium isolate A5_COI cytochrome c oxidase subunit I (COX1) gene, partial cds; mitochondrial	Schistosoma haematobium	1884	1884	0.68	0	100	1020	PP537991.1
Schistosoma haematobium isolate C4_COI cytochrome c oxidase subunit I (COX1) gene, partial cds; mitochondrial	Schistosoma haematobium	1884	1884	0.68	0	100	1020	PP537983.1
Schistosoma haematobium isolate D4_COI cytochrome c oxidase subunit I (COX1) gene, partial cds; mitochondrial	Schistosoma haematobium	1882	1882	0.68	0	100	1019	PP537997.1
Schistosoma haematobium isolate A2_COI cytochrome c oxidase subunit I (COX1) gene, partial cds; mitochondrial	Schistosoma haematobium	1882	1882	0.68	0	100	1019	PP537990.1
Schistosoma haematobium isolate Sh-cox1-H30 cytochrome c oxidase subunit I (COX1) gene, partial cds; mitochondrial	Schistosoma haematobium	1881	1881	0.68	0	99.8	1024	PP905344.1
Schistosoma haematobium isolate Sh-cox1-H26 cytochrome c oxidase subunit I (COX1) gene, partial cds; mitochondrial	Schistosoma haematobium	1881	1881	0.68	0	99.8	1024	PP905340.1
Schistosoma haematobium isolate Sh-cox1-H25 cytochrome c oxidase subunit I (COX1) gene, partial cds; mitochondrial	Schistosoma haematobium	1881	1881	0.68	0	99.8	1024	PP905339.1
Schistosoma haematobium isolate Sh-cox1-H20 cytochrome c oxidase subunit I (COX1) gene, partial cds; mitochondrial	Schistosoma haematobium	1881	1881	0.68	0	99.8	1024	PP905334.1
Schistosoma haematobium isolate Sh-cox1-H17 cytochrome c oxidase subunit I (COX1) gene, partial cds; mitochondrial	Schistosoma haematobium	1881	1881	0.68	0	99.8	1024	PP905331.1
Schistosoma haematobium isolate Sh-cox1-H16 cytochrome c oxidase subunit I (COX1) gene, partial cds; mitochondrial	Schistosoma haematobium	1881	1881	0.68	0	99.8	1024	PP905330.1
Schistosoma haematobium isolate Sh-cox1-H13 cytochrome c oxidase subunit I (COX1) gene, partial cds; mitochondrial	Schistosoma haematobium	1881	1881	0.68	0	99.8	1024	PP905327.1
Schistosoma haematobium isolate Sh-cox1-H10 cytochrome c oxidase subunit I (COX1) gene, partial cds; mitochondrial	Schistosoma haematobium	1881	1881	0.68	0	99.8	1024	PP905324.1
Schistosoma haematobium isolate Sh-cox1-H9 cytochrome c oxidase subunit I (COX1) gene, partial cds; mitochondrial	Schistosoma haematobium	1881	1881	0.68	0	99.8	1024	PP905323.1
Schistosoma haematobium isolate Sh-cox1-H6 cytochrome c oxidase subunit I (COX1) gene, partial cds; mitochondrial	Schistosoma haematobium	1881	1881	0.68	0	99.8	1024	PP905320.1
Schistosoma haematobium isolate Sh-cox1-H4 cytochrome c oxidase subunit I (COX1) gene, partial cds; mitochondrial	Schistosoma haematobium	1881	1881	0.68	0	99.8	1024	PP905318.1
Schistosoma haematobium isolate A4_COI cytochrome c oxidase subunit I (COX1) gene, partial cds; mitochondrial	Schistosoma haematobium	1881	1881	0.68	0	100	1018	PP538009.1
Schistosoma haematobium isolate A1_COI cytochrome c oxidase subunit I (COX1) gene, partial cds; mitochondrial	Schistosoma haematobium	1877	1877	0.68	0	100	1016	PP538006.1
Schistosoma haematobium isolate B8_COI cytochrome c oxidase subunit I (COX1) gene, partial cds; mitochondrial	Schistosoma haematobium	1877	1877	0.68	0	100	1016	PP537996.1
Schistosoma haematobium isolate Sh-cox1-H8 cytochrome c oxidase subunit I (COX1) gene, partial cds; mitochondrial	Schistosoma haematobium	1875	1875	0.68	0	99.71	1024	PP905322.1
Schistosoma haematobium isolate Sh-cox1-H7 cytochrome c oxidase subunit I (COX1) gene, partial cds; mitochondrial	Schistosoma haematobium	1875	1875	0.68	0	99.71	1024	PP905321.1
Schistosoma haematobium isolate D6_COI cytochrome c oxidase subunit I (COX1) gene, partial cds; mitochondrial	Schistosoma haematobium	1873	1873	0.68	0	100	1014	PP537995.1
Schistosoma haematobium isolate A7_COI cytochrome c oxidase subunit I (COX1) gene, partial cds; mitochondrial	Schistosoma haematobium	1869	1869	0.68	0	100	1012	PP538008.1
Schistosoma curassoni mitochondrial DNA, nearly complete genome	Schistosoma curassoni	1869	1869	1	0	89.32	14833	AP017708.1
Schistosoma curassoni genome assembly, organelle: mitochondrion	Schistosoma curassoni	1869	1869	1	0	89.32	31048	OX104147.1
Schistosoma haematobium x Schistosoma bovis isolate RT16_NG55.5 cytochrome c oxidase subunit I (COX1) gene, partial cds; mitochondrial	Schistosoma haematobium x Schistosoma bovis	1857	1857	0.67	0	100	1005	MT579443.1
Schistosoma haematobium x Schistosoma bovis isolate RT15_Ye1-5.6 cytochrome c oxidase subunit I (COX1) gene, partial cds; mitochondrial	Schistosoma haematobium x Schistosoma bovis	1857	1857	0.67	0	100	1005	MT579442.1
Schistosoma haematobium isolate BK17_BB7.2 cytochrome c oxidase subunit I (COX1) gene, partial cds; mitochondrial	Schistosoma haematobium	1857	1857	0.67	0	100	1005	MT579428.1
Schistosoma haematobium isolate Zan4 cytochrome oxidase subunit 1 (COX1) gene, partial cds; mitochondrial	Schistosoma haematobium	1855	1855	0.67	0	100	1004	GU257337.1
Schistosoma haematobium isolate RT16_TG399.8 cytochrome c oxidase subunit I (COX1) gene, partial cds; mitochondrial	Schistosoma haematobium	1851	1851	0.67	0	99.9	1005	MT579449.1
Schistosoma haematobium isolate RT16.1_NdgR.5 cytochrome c oxidase subunit I (COX1) gene, partial cds; mitochondrial	Schistosoma haematobium	1851	1851	0.67	0	99.9	1005	MT579447.1
Schistosoma haematobium isolate Zan26 cytochrome oxidase subunit 1 (COX1) gene, partial cds; mitochondrial	Schistosoma haematobium	1849	1849	0.67	0	99.9	1004	GU257359.1
Schistosoma haematobium isolate Zan24 cytochrome oxidase subunit 1 (COX1) gene, partial cds; mitochondrial	Schistosoma haematobium	1849	1849	0.67	0	99.9	1004	GU257357.1

## Sheet: Suppl Table S4
Supplemental Table S4: NCBI Nucleotide Blast Result for Mitochondrial COX 1 Sequence, S. bovis
Description	Scientific Name	Max Score	Total Score	Query Cover	E value	Per. ident	Acc. Len	Accession
Schistosoma bovis genome assembly, organelle: mitochondrion	Schistosoma bovis	3188	3188	1	0	98.88	22851	OX104101.1
Schistosoma bovis genome assembly, organelle: mitochondrion	Schistosoma bovis	3177	3177	1	0	98.77	24291	OX103960.1
Schistosoma curassoni mitochondrial DNA, nearly complete genome	Schistosoma curassoni	2795	2795	1	0	94.9	14833	AP017708.1
Schistosoma curassoni genome assembly, organelle: mitochondrion	Schistosoma curassoni	2767	2767	1	0	94.62	31048	OX104147.1
Schistosoma guineensis mitochondrion, complete genome	Schistosoma guineensis	2667	2667	1	0	93.62	15267	MK341584.1
Schistosoma guineensis genome assembly, organelle: mitochondrion	Schistosoma guineensis	2656	2656	1	0	93.51	18507	OX103896.1
Schistosoma bovis mitochondrial partial cox1 gene for cytochrome c oxidase subunit 1, isolate B2	Schistosoma bovis	2194	2194	0.69	0	99.02	1224	AJ519521.1
Schistosoma intercalatum genome assembly, organelle: mitochondrion	Schistosoma intercalatum	2128	2128	1	0	88.17	31235	OX103731.1
Schistosoma haematobium x Schistosoma bovis cytochrome c oxidase subunit 1 (cox1) gene, partial cds; mitochondrial	Schistosoma haematobium x Schistosoma bovis	2109	2109	0.66	0	99.15	1172	KT354662.1
Schistosoma haematobium x Schistosoma bovis cytochrome c oxidase subunit 1 (cox1) gene, partial cds; mitochondrial	Schistosoma haematobium x Schistosoma bovis	2091	2091	0.66	0	98.81	1174	KT354658.1
Schistosoma bovis cytochrome c oxidase subunit 1 (cox1) gene, partial cds; mitochondrial	Schistosoma bovis	2089	2089	0.67	0	98.4	1188	FJ897160.1
Schistosoma haematobium x Schistosoma bovis cytochrome c oxidase subunit 1 (cox1) gene, partial cds; mitochondrial	Schistosoma haematobium x Schistosoma bovis	2085	2085	0.66	0	98.72	1174	KT354657.1
Schistosoma haematobium x Schistosoma bovis cytochrome c oxidase subunit 1 (cox1) gene, partial cds; mitochondrial	Schistosoma haematobium x Schistosoma bovis	2080	2080	0.66	0	98.64	1174	KT354656.1
Schistosoma bovis cytochrome oxidase subunit I (COI) gene, partial cds; mitochondrial gene for mitochondrial product	Schistosoma bovis	2012	2012	0.63	0	98.93	1125	AY157212.1
Schistosoma mattheei mitochondrial DNA, nearly complete genome	Schistosoma mattheei	1965	1965	1	0	86.57	15162	AP017710.1
Schistosoma mattheei genome assembly, organelle: mitochondrion	Schistosoma mattheei	1965	1965	1	0	86.57	30602	OX103949.1
Schistosoma bovis isolate Garoua-A12-F131 cytochrome c oxidase subunit 1 (cox1) gene, partial cds; mitochondrial	Schistosoma bovis	1923	1923	0.59	0	99.71	1050	MH647171.1
Schistosoma bovis isolate Ngaoundere-A1-M14 cytochrome c oxidase subunit 1 (cox1) gene, partial cds; mitochondrial	Schistosoma bovis	1923	1923	0.59	0	99.71	1050	MH647125.1
Schistosoma bovis isolate Garoua-A21-M96 cytochrome c oxidase subunit 1 (cox1) gene, partial cds; mitochondrial	Schistosoma bovis	1917	1917	0.59	0	99.62	1050	MH647176.1
Schistosoma bovis isolate Garoua-A11-F121 cytochrome c oxidase subunit 1 (cox1) gene, partial cds; mitochondrial	Schistosoma bovis	1917	1917	0.59	0	99.62	1050	MH647166.1
Schistosoma bovis isolate Maroua-A7-M77 cytochrome c oxidase subunit 1 (cox1) gene, partial cds; mitochondrial	Schistosoma bovis	1917	1917	0.59	0	99.62	1050	MH647157.1
Schistosoma bovis isolate Ngaoundere-A1-F110 cytochrome c oxidase subunit 1 (cox1) gene, partial cds; mitochondrial	Schistosoma bovis	1917	1917	0.59	0	99.62	1050	MH647129.1
Schistosoma bovis isolate Ngaoundere-A1-M11 cytochrome c oxidase subunit 1 (cox1) gene, partial cds; mitochondrial	Schistosoma bovis	1917	1917	0.59	0	99.62	1050	MH647123.1
Schistosoma bovis isolate Ngaoundere-A1-M13 cytochrome c oxidase subunit 1 (cox1) gene, partial cds; mitochondrial	Schistosoma bovis	1917	1917	0.59	0	99.62	1050	MH647122.1
Schistosoma bovis isolate Ngaoundere-A1-F17 cytochrome c oxidase subunit 1 (cox1) gene, partial cds; mitochondrial	Schistosoma bovis	1916	1916	0.59	0	99.71	1050	MH647131.1
Schistosoma bovis isolate Garoua-A22-F108 cytochrome c oxidase subunit 1 (cox1) gene, partial cds; mitochondrial	Schistosoma bovis	1912	1912	0.59	0	99.52	1050	MH647179.1
Schistosoma bovis isolate Garoua-A22-M102 cytochrome c oxidase subunit 1 (cox1) gene, partial cds; mitochondrial	Schistosoma bovis	1912	1912	0.59	0	99.52	1050	MH647178.1
Schistosoma bovis isolate Maroua-A8-M87 cytochrome c oxidase subunit 1 (cox1) gene, partial cds; mitochondrial	Schistosoma bovis	1912	1912	0.59	0	99.52	1050	MH647156.1
Schistosoma bovis isolate Maroua-A8-M86 cytochrome c oxidase subunit 1 (cox1) gene, partial cds; mitochondrial	Schistosoma bovis	1912	1912	0.59	0	99.52	1050	MH647155.1
Schistosoma bovis isolate Maroua-A8-F81 cytochrome c oxidase subunit 1 (cox1) gene, partial cds; mitochondrial	Schistosoma bovis	1912	1912	0.59	0	99.52	1050	MH647153.1
Schistosoma bovis isolate Ngaoundere-A14-F24 cytochrome c oxidase subunit 1 (cox1) gene, partial cds; mitochondrial	Schistosoma bovis	1912	1912	0.59	0	99.52	1050	MH647144.1
Schistosoma bovis isolate Ngaoundere-A13-M18 cytochrome c oxidase subunit 1 (cox1) gene, partial cds; mitochondrial	Schistosoma bovis	1912	1912	0.59	0	99.52	1050	MH647142.1
Schistosoma bovis isolate Ngaoundere-A2-F24 cytochrome c oxidase subunit 1 (cox1) gene, partial cds; mitochondrial	Schistosoma bovis	1912	1912	0.59	0	99.52	1050	MH647134.1
Schistosoma bovis isolate Maroua-A8-F82 cytochrome c oxidase subunit 1 (cox1) gene, partial cds; mitochondrial	Schistosoma bovis	1910	1910	0.59	0	99.62	1050	MH647154.1
Schistosoma haematobium x Schistosoma bovis isolate KU10_Hs_Hap11 cytochrome c oxidase subunit I (COX1) gene, partial cds; mitochondrial	Schistosoma haematobium x Schistosoma bovis	1908	1908	0.58	0	99.71	1044	MW022144.1
Schistosoma bovis isolate Bertoua-A5-M51 cytochrome c oxidase subunit 1 (cox1) gene, partial cds; mitochondrial	Schistosoma bovis	1906	1906	0.59	0	99.43	1050	MH647161.1
Schistosoma bovis isolate Maroua-A19-M76 cytochrome c oxidase subunit 1 (cox1) gene, partial cds; mitochondrial	Schistosoma bovis	1906	1906	0.59	0	99.43	1050	MH647151.1
Schistosoma bovis isolate Ngaoundere-A14-M26 cytochrome c oxidase subunit 1 (cox1) gene, partial cds; mitochondrial	Schistosoma bovis	1906	1906	0.59	0	99.43	1050	MH647145.1
Schistosoma bovis isolate Ngaoundere-A3-F32 cytochrome c oxidase subunit 1 (cox1) gene, partial cds; mitochondrial	Schistosoma bovis	1906	1906	0.59	0	99.43	1050	MH647136.1
Schistosoma haematobium x Schistosoma bovis isolate KU11_Hs_Hap12 cytochrome c oxidase subunit I (COX1) gene, partial cds; mitochondrial	Schistosoma haematobium x Schistosoma bovis	1903	1903	0.58	0	99.62	1044	MW022145.1
Schistosoma bovis isolate Garoua-A20-F82 cytochrome c oxidase subunit 1 (cox1) gene, partial cds; mitochondrial	Schistosoma bovis	1901	1901	0.59	0	99.33	1050	MH647174.1
Schistosoma bovis isolate Bertoua-A6-M65 cytochrome c oxidase subunit 1 (cox1) gene, partial cds; mitochondrial	Schistosoma bovis	1901	1901	0.59	0	99.33	1050	MH647164.1
Schistosoma bovis isolate Bertoua-A6-F62 cytochrome c oxidase subunit 1 (cox1) gene, partial cds; mitochondrial	Schistosoma bovis	1901	1901	0.59	0	99.33	1050	MH647163.1
Schistosoma bovis isolate Maroua-A19-F71 cytochrome c oxidase subunit 1 (cox1) gene, partial cds; mitochondrial	Schistosoma bovis	1901	1901	0.59	0	99.33	1050	MH647150.1
Schistosoma bovis isolate Ngaoundere-A16-F45 cytochrome c oxidase subunit 1 (cox1) gene, partial cds; mitochondrial	Schistosoma bovis	1901	1901	0.59	0	99.33	1050	MH647147.1
Schistosoma bovis isolate Ngaoundere-A2-M21 cytochrome c oxidase subunit 1 (cox1) gene, partial cds; mitochondrial	Schistosoma bovis	1901	1901	0.59	0	99.33	1050	MH647132.1
Schistosoma bovis isolate Ngaoundere-A1-F16 cytochrome c oxidase subunit 1 (cox1) gene, partial cds; mitochondrial	Schistosoma bovis	1901	1901	0.59	0	99.33	1050	MH647130.1
Schistosoma bovis isolate Ngaoundere-A1-F19 cytochrome c oxidase subunit 1 (cox1) gene, partial cds; mitochondrial	Schistosoma bovis	1901	1901	0.59	0	99.33	1050	MH647128.1
Schistosoma curassoni mitochondrial partial cox1 gene for cytochrome c oxidase subunit 1, isolate 2517	Schistosoma curassoni	1899	1899	0.68	0	94.69	1224	AJ519516.1
Schistosoma bovis isolate V20M1_Rr_Hap2 cytochrome c oxidase subunit I (COX1) gene, partial cds; mitochondrial	Schistosoma bovis	1897	1897	0.58	0	99.52	1045	MW022135.1
Schistosoma bovis isolate Garoua-A20-F81 cytochrome c oxidase subunit 1 (cox1) gene, partial cds; mitochondrial	Schistosoma bovis	1895	1895	0.59	0	99.24	1050	MH647173.1
Schistosoma bovis isolate Garoua-A10-M117 cytochrome c oxidase subunit 1 (cox1) gene, partial cds; mitochondrial	Schistosoma bovis	1895	1895	0.59	0	99.24	1050	MH647170.1
Schistosoma bovis isolate Garoua-A10-F112 cytochrome c oxidase subunit 1 (cox1) gene, partial cds; mitochondrial	Schistosoma bovis	1895	1895	0.59	0	99.24	1050	MH647169.1
Schistosoma bovis isolate Garoua-A11-M126 cytochrome c oxidase subunit 1 (cox1) gene, partial cds; mitochondrial	Schistosoma bovis	1895	1895	0.59	0	99.24	1050	MH647165.1
Schistosoma bovis isolate Bertoua-A6-F61 cytochrome c oxidase subunit 1 (cox1) gene, partial cds; mitochondrial	Schistosoma bovis	1895	1895	0.59	0	99.24	1050	MH647162.1
Schistosoma bovis isolate Bertoua-A4-M46 cytochrome c oxidase subunit 1 (cox1) gene, partial cds; mitochondrial	Schistosoma bovis	1895	1895	0.59	0	99.24	1050	MH647160.1
Schistosoma bovis isolate Ngaoundere-A3-M37 cytochrome c oxidase subunit 1 (cox1) gene, partial cds; mitochondrial	Schistosoma bovis	1895	1895	0.59	0	99.24	1050	MH647138.1
Schistosoma bovis isolate Ngaoundere-A2-M23 cytochrome c oxidase subunit 1 (cox1) gene, partial cds; mitochondrial	Schistosoma bovis	1895	1895	0.59	0	99.24	1050	MH647133.1
Schistosoma bovis isolate Ngaoundere-A16-M47 cytochrome c oxidase subunit 1 (cox1) gene, partial cds; mitochondrial	Schistosoma bovis	1890	1890	0.59	0	99.14	1050	MH647149.1
Schistosoma bovis isolate Ngaoundere-A14-M27 cytochrome c oxidase subunit 1 (cox1) gene, partial cds; mitochondrial	Schistosoma bovis	1890	1890	0.59	0	99.14	1050	MH647146.1
Schistosoma haematobium x Schistosoma bovis isolate K14M1_Mn_Hap1 cytochrome c oxidase subunit I (COX1) gene, partial cds; mitochondrial	Schistosoma haematobium x Schistosoma bovis	1886	1886	0.58	0	99.33	1046	MW022134.1
Schistosoma bovis isolate Garoua-A21-F91 cytochrome c oxidase subunit 1 (cox1) gene, partial cds; mitochondrial	Schistosoma bovis	1884	1884	0.59	0	99.05	1050	MH647175.1
Schistosoma bovis isolate Ngaoundere-A14-F22 cytochrome c oxidase subunit 1 (cox1) gene, partial cds; mitochondrial	Schistosoma bovis	1884	1884	0.59	0	99.05	1050	MH647143.1
Schistosoma bovis isolate Ngaoundere-A3-F31 cytochrome c oxidase subunit 1 (cox1) gene, partial cds; mitochondrial	Schistosoma bovis	1884	1884	0.59	0	99.05	1050	MH647135.1
Schistosoma bovis isolate Ngaoundere-A1-M18 cytochrome c oxidase subunit 1 (cox1) gene, partial cds; mitochondrial	Schistosoma bovis	1884	1884	0.59	0	99.05	1050	MH647127.1
Schistosoma bovis isolate Ngaoundere-A1-M15 cytochrome c oxidase subunit 1 (cox1) gene, partial cds; mitochondrial	Schistosoma bovis	1884	1884	0.59	0	99.05	1050	MH647126.1
Schistosoma bovis isolate Ngaoundere-A1-M12 cytochrome c oxidase subunit 1 (cox1) gene, partial cds; mitochondrial	Schistosoma bovis	1884	1884	0.59	0	99.05	1050	MH647124.1
Schistosoma haematobium x Schistosoma bovis isolate KU13_Hs_Hap9 cytochrome c oxidase subunit I (COX1) gene, partial cds; mitochondrial	Schistosoma haematobium x Schistosoma bovis	1881	1881	0.58	0	99.23	1044	MW022142.1
Schistosoma haematobium x Schistosoma bovis isolate KU4_Hs_Hap8 cytochrome c oxidase subunit I (COX1) gene, partial cds; mitochondrial	Schistosoma haematobium x Schistosoma bovis	1881	1881	0.58	0	99.23	1044	MW022141.1
Schistosoma haematobium x Schistosoma bovis isolate KU1_Hs_Hap6 cytochrome c oxidase subunit I (COX1) gene, partial cds; mitochondrial	Schistosoma haematobium x Schistosoma bovis	1879	1879	0.58	0	99.23	1043	MW022139.1
Schistosoma bovis isolate Bertoua-A4-F43 cytochrome c oxidase subunit 1 (cox1) gene, partial cds; mitochondrial	Schistosoma bovis	1873	1873	0.59	0	98.86	1050	MH647159.1
Schistosoma haematobium x Schistosoma bovis isolate KS10_Hs_Hap14 cytochrome c oxidase subunit I (COX1) gene, partial cds; mitochondrial	Schistosoma haematobium x Schistosoma bovis	1873	1873	0.58	0	99.14	1043	MW022147.1
Schistosoma haematobium x Schistosoma bovis isolate KS5_Hs_Hap13 cytochrome c oxidase subunit I (COX1) gene, partial cds; mitochondrial	Schistosoma haematobium x Schistosoma bovis	1873	1873	0.58	0	99.14	1043	MW022146.1
Schistosoma haematobium x Schistosoma bovis isolate KU5_Hs_Hap10 cytochrome c oxidase subunit I (COX1) gene, partial cds; mitochondrial	Schistosoma haematobium x Schistosoma bovis	1873	1873	0.58	0	99.14	1043	MW022143.1
Schistosoma haematobium x Schistosoma bovis isolate KU3_Hs_Hap7 cytochrome c oxidase subunit I (COX1) gene, partial cds; mitochondrial	Schistosoma haematobium x Schistosoma bovis	1873	1873	0.58	0	99.14	1042	MW022140.1
Schistosoma bovis isolate Garoua-A9-F102 cytochrome c oxidase subunit 1 (cox1) gene, partial cds; mitochondrial	Schistosoma bovis	1868	1868	0.59	0	98.76	1050	MH647168.1
Schistosoma bovis isolate Maroua-A19-M77 cytochrome c oxidase subunit 1 (cox1) gene, partial cds; mitochondrial	Schistosoma bovis	1868	1868	0.59	0	98.76	1050	MH647152.1
Schistosoma bovis isolate Ngaoundere-A16-M46 cytochrome c oxidase subunit 1 (cox1) gene, partial cds; mitochondrial	Schistosoma bovis	1868	1868	0.59	0	98.76	1050	MH647148.1
Schistosoma bovis isolate Ngaoundere-A13-M17 cytochrome c oxidase subunit 1 (cox1) gene, partial cds; mitochondrial	Schistosoma bovis	1868	1868	0.59	0	98.76	1050	MH647141.1
Schistosoma bovis isolate Ngaoundere-A13-F12 cytochrome c oxidase subunit 1 (cox1) gene, partial cds; mitochondrial	Schistosoma bovis	1868	1868	0.59	0	98.76	1050	MH647140.1
Schistosoma bovis isolate Ngaoundere-A13-F11 cytochrome c oxidase subunit 1 (cox1) gene, partial cds; mitochondrial	Schistosoma bovis	1868	1868	0.59	0	98.76	1050	MH647139.1
Schistosoma bovis isolate Ngaoundere-A3-M36 cytochrome c oxidase subunit 1 (cox1) gene, partial cds; mitochondrial	Schistosoma bovis	1868	1868	0.59	0	98.76	1050	MH647137.1
Schistosoma bovis isolate V20M3_Rr_Hap4 cytochrome c oxidase subunit I (COX1) gene, partial cds; mitochondrial	Schistosoma bovis	1864	1864	0.58	0	98.94	1045	MW022137.1
Schistosoma bovis isolate V20M2_Rr_Hap3 cytochrome c oxidase subunit I (COX1) gene, partial cds; mitochondrial	Schistosoma bovis	1864	1864	0.58	0	98.94	1048	MW022136.1
Schistosoma bovis isolate Garoua-A22-M101 cytochrome c oxidase subunit 1 (cox1) gene, partial cds; mitochondrial	Schistosoma bovis	1862	1862	0.59	0	98.67	1050	MH647177.1
Schistosoma bovis isolate Garoua-A12-F132 cytochrome c oxidase subunit 1 (cox1) gene, partial cds; mitochondrial	Schistosoma bovis	1862	1862	0.59	0	98.67	1050	MH647172.1
Schistosoma bovis isolate Garoua-A9-F101 cytochrome c oxidase subunit 1 (cox1) gene, partial cds; mitochondrial	Schistosoma bovis	1862	1862	0.59	0	98.67	1050	MH647167.1
Schistosoma bovis isolate Bertoua-A4-F41 cytochrome c oxidase subunit 1 (cox1) gene, partial cds; mitochondrial	Schistosoma bovis	1862	1862	0.59	0	98.67	1050	MH647158.1
Schistosoma bovis isolate Sb12 cytochrome c oxidase (COI) gene, partial cds; mitochondrial	Schistosoma bovis	1858	1858	0.57	0	99.9	1009	MK757181.1
Schistosoma bovis isolate V132M1_Rr_Hap5 cytochrome c oxidase subunit I (COX1) gene, partial cds; mitochondrial	Schistosoma bovis	1858	1858	0.58	0	98.85	1047	MW022138.1
Schistosoma bovis isolate Sb11 cytochrome c oxidase (COI) gene, partial cds; mitochondrial	Schistosoma bovis	1842	1842	0.57	0	99.6	1009	MK757180.1
Schistosoma bovis isolate Sb-cox1-H1 cytochrome c oxidase subunit I (COX1) gene, partial cds; mitochondrial	Schistosoma bovis	1836	1836	0.57	0	99.02	1024	PP905349.1
Schistosoma guineensis mitochondrial partial cox1 gene for cytochrome c oxidase subunit 1, isolate 2758	Schistosoma guineensis	1829	1829	0.69	0	93.63	1224	AJ519517.1
Schistosoma bovis isolate Sb-cox1-H5 cytochrome c oxidase subunit I (COX1) gene, partial cds; mitochondrial	Schistosoma bovis	1825	1825	0.57	0	98.83	1024	PP905353.1
Schistosoma bovis isolate Sb3 cytochrome c oxidase (COI) gene, partial cds; mitochondrial	Schistosoma bovis	1825	1825	0.57	0	99.31	1009	MK757172.1
Schistosoma guineensis mitochondrial partial cox1 gene for cytochrome c oxidase subunit 1, isolate 1970	Schistosoma guineensis	1823	1823	0.69	0	93.55	1224	AJ519523.1
Schistosoma bovis isolate Sb-cox1-H4 cytochrome c oxidase subunit I (COX1) gene, partial cds; mitochondrial	Schistosoma bovis	1820	1820	0.57	0	98.73	1024	PP905352.1
Schistosoma bovis isolate Sb-cox1-H3 cytochrome c oxidase subunit I (COX1) gene, partial cds; mitochondrial	Schistosoma bovis	1820	1820	0.57	0	98.73	1024	PP905351.1
Schistosoma bovis isolate Sb-cox1-H2 cytochrome c oxidase subunit I (COX1) gene, partial cds; mitochondrial	Schistosoma bovis	1820	1820	0.57	0	98.73	1024	PP905350.1
Schistosoma bovis isolate Sb2 cytochrome c oxidase (COI) gene, partial cds; mitochondrial	Schistosoma bovis	1820	1820	0.57	0	99.21	1009	MK757171.1

## Sheet: Suppl Table S5
Supplemental Table S5: The sequence information which were deposited in GenBank
	Sequence ID	Marker	Organism	Length
SUB15850061	PX715235	COX 1	S. haematobium	1496
SUB15849954	PX717347	COX 1	S. bovis	1786
SUB15849725	PX717311	transITS	S. haematobium	1067
SUB15732825	PRJNA1353939	Raw reads

## Sheet: Suppl Table S6
Supplemental Table S6: prevalence of unusual Schistosoma ova in urine by Community
Community	Total sampled	Number of respondents with lateral spined ova in urine			Prevalence in %	count of ova in 10mls of urine	Mean intensity
		Male	Female	Total
Abaji	247	2	2	4	1.6	16	4
Abaji Central	48	2	2	4	8.3	16	4
Dogon Ruwa	51	0	0	0	0	0	0
Gawu	50	0	0	0	0	0	0
Rimba Gwari	48	0	0	0	0	0	0
Yaba	50	0	0	0	0	0	0
AMAC	306	28	15	43	14.1	152	3.5
Bassan Jiwa	50	10	5	15	30	46	3.1
Gwagwa	50	10	3	13	26	38	2.9
Karmo	49	4	0	4	8.2	16	4
Kpaipai	55	1	6	7	12.7	38	5.4
R. Fulani Dunamis	102	3	1	4	3.9	14	5.3
Bwari	358	0	0	0	0	0	0
Byazhin	51	0	0	0	0	0	0
Dutse Alhaji	50	0	0	0	0	0	0
Jigo	54	0	0	0	0	0	0
Katampe	101	0	0	0	0	0	0
Kogo	102	0	0	0	0	0	0
Gwagwalada	459	32	12	44	9.6	132	3
Angwan Bassa	50	12	8	20	40	74	3.7
Angwan Dodo	50	1	1	2	4	6	3
Dagiri	54	5	1	6	11.1	15	2.5
Dobi	100	7	1	8	16	24	3
Ibwa	50	1	0	1	2	1	1
Kpakuru	101	3	0	3	5.9	8	2.7
Paiko	54	3	1	4	7.4	4	1
Kuje	252	0	0	0	0	0	0
Gaube	53	0	0	0	0	0	0
Kango	54	0	0	0	0	0	0
Kuchiyako	40	0	0	0	0	0	0
Kuje	51	0	0	0	0	0	0
Pegi	54	0	0	0	0	0	0
Kwali	265	0	0	0	0	0	0
Dabi	55	0	0	0	0	0	0
Dangara	54	0	0	0	0	0	0
Kwaita Sabo	51	0	0	0	0	0	0
Kwali	50	0	0	0	0	0	0
Pai	52	0	0	0	0	0	0
Grand Total	1887	62	29	91	4.8	300	3.3
